# Supplementary material for: Structural and mechanistic basis of the high catalytic activity of monooxygenase Tet(X4) on tigecycline
Source: BMC Biol. 2021 Dec 11;19:262. doi: 10.1186/s12915-021-01199-7 (PMC8666040; doi:10.1186/s12915-021-01199-7)
Supplement: Supplementary file 4 — Additional file 4: Table S1. Crystallographic data and refinement statistics. [file 12915_2021_1199_MOESM4_ESM.xlsx]

## Sheet: Sheet1
Crystallographic data and refinement statistics.
	Tet(X4)	Tet(X4)-Tigecycline
PDB Accession	7EPV	7EPW
Data collection
Wavelength (Å)	0.9792	0.9792
Space group	P6255	P6255
Cell dimensions
a, b, c (Å)	97.53, 97.53, 168.98	97.40, 97.40, 168.98
α, β, γ (deg)	90.00, 90.00, 120.00	90.00, 90.00, 120.00
Resolution (Å)	27.77-1.78 (1.83-1.78)	84.35-2.23 (2.29-2.23)
Rmerge	0.090(1.335)	0.168(1.917)
I/σI	29.4 (2.4)	22.5 (2.3)
Completeness (%)	95.8 (87.8)	99.5 (100)
Redundancy	33.2 (17.9)	36.5 (29.2)
Wilson B-factor (Å2)	17.8	42.5
Refinement
Resolution (Å)	27.77-1.78 (1.83-1.78)	50-2.23 (2.29-2.29)
Reflections	41959 (2755)	21708 (1567)
Rwork/Rfree	0.1654 (0.2314)/0.1983 (0.2652)	0.1809 (0.2473)/0.2389 (0.2781)
No. of atoms
Protein	2914	2946
Ligand	71	95
Water	244	77
Average B-factors (Å2)
Protein	23.8	51.2
FAD	15.6	42.4
Tigecycline	NA	78.3
Water	32.4	44.2
RMS deviations
Bond length (Å)	0.016	0.014
Bond angle (deg)	1.89	1.9
Ramachandran plot
Favoured (%)	96.99	95.94
Allowed (%)	2.74	3.79
Outliers (%)	0.27	0.27
Data in parenthesis is for the highest resolution shell
