# Supplementary material for: Structural and mechanistic basis of the high catalytic activity of monooxygenase Tet(X4) on tigecycline
Source: BMC Biol. 2021 Dec 11;19:262. doi: 10.1186/s12915-021-01199-7 (PMC8666040; doi:10.1186/s12915-021-01199-7)
Supplement: Supplementary file 7 — Additional file 7: Table S2. Primers were used in this study. [file 12915_2021_1199_MOESM7_ESM.xlsx]

## Sheet: Sheet1
Primers were used in this study
Primer	Sequence
tet(X2)-F	CGCCATATGATGACAATGCGAATAGATACAG
tet(X2)-Ra	CGCGGATCCTTATACATTTAACAATTGCTGAAAC
tet(X4)-F	CGCCATATGATGAGCAATAAAGAAAAACAAATG
L282S-F	TTGATTCATACGACGAGCTCATTTGTAGGATTG
L282S-R	CAATCCTACAAATGAGCTCGTCGTATGAATCAA
V329M-F	GTAAATAGTGGGTTGATGGATGCCTTGATATTG
V329M-R	CAATATCAAGGCATCCATCAACCCACTATTTAC
a tet(X2)-R used as reverse primer for amplification of tet(X4).
